# Supplementary material for: A Practical Comparison of Beam Shuttering Technologies for Pulsed Laser Micromachining Applications
Source: Materials (Basel). 2022 Jan 25;15(3):897. doi: 10.3390/ma15030897 (PMC8839459; doi:10.3390/ma15030897)
Supplement: Supplementary file 1 [file materials-15-00897-s001.zip]

Archive with 4 entries (4 files):
- Supplementary Materials.pdf
- Supporting Video 1 - Mechanical Shutter (P=100ms).avi
- Supporting Video 2 - Solenoid Shutter (P=100ms).avi
- Supporting Video 3 - EOM Shutter (P=100ms).avi
